# Supplementary material for: A stochastic model for affect dynamics: methodological insights from heart rate variability in an illustrative case of Anorexia Nervosa
Source: Front Psychiatry. 2025 Feb 25;16:1502217. doi: 10.3389/fpsyt.2025.1502217 (PMC11893548; doi:10.3389/fpsyt.2025.1502217)
Supplement: Supplementary file 1 [file DataSheet1.zip]

Archive with 16 entries (15 files):
- Script/
- Script/calculate_steady_states.m
- Script/create_delta_matrix.m
- Script/create_markov_matrices.m
- Script/create_self_transition.m
- Script/create_transition_matrix.m
- Script/cut_self_transition.m
- Script/cut_transition.m
- Script/epoch.m
- Script/extract_self_transition.m
- Script/extract_state_traits.m
- Script/extract_transitions.m
- Script/Main_process.m
- Script/matrix.csv
- Script/process_data.m
- Script/Detailed Documentation for MATLAB Script Structure and Usage.docx
