# Supplementary material for: A stochastic model for affect dynamics: methodological insights from heart rate variability in an illustrative case of Anorexia Nervosa
Source: Front Psychiatry. 2025 Feb 25;16:1502217. doi: 10.3389/fpsyt.2025.1502217 (PMC11893548; doi:10.3389/fpsyt.2025.1502217)
Supplement: Supplementary file 1 [file DataSheet1.zip › Script/calculate_steady_states.m]

%The calculate_steady_states function computes the steady-state vector for 
% each participant's Markov transition matrix and visualizes 
% the corresponding Markov graph. The steady-state vector represents the long-term probabilities of being in each state.
function steady_ss = calculate_steady_states(matrix_cell)
    % Calculate the steady-state vector for each Markov matrix
    num_participants = length(matrix_cell); % Total number of participants
    steady_ss = zeros(num_participants, 4); % Preallocate for 4 states

    % State labels
    states = {'STRESS', 'ENGAGEMENT', 'BOREDOM', 'RELAXATION'};

    % Iterate over participants
    for i = 1:num_participants
        % Extract the Markov transition matrix
        transition_matrix = matrix_cell{i};

        % Compute the steady-state vector
        [V, ~] = eigs(transition_matrix', 1); % Dominant eigenvector
        steady_state = V / sum(V); % Normalize to sum to 1

        % Store the steady-state vector
        steady_ss(i, :) = steady_state';

        % Create a Markov chain graph
        graph = digraph(transition_matrix, states);

        % Visualize and save the graph
        figure;
        plot(graph, 'Layout', 'force', 'EdgeLabel', graph.Edges.Weight);
        title(['Markov Chain Graph - Participant ', num2str(i)]);
        saveas(gca, ['Markov_Participant_', num2str(i), '.fig']);
    end
end
