# Supplementary material for: A stochastic model for affect dynamics: methodological insights from heart rate variability in an illustrative case of Anorexia Nervosa
Source: Front Psychiatry. 2025 Feb 25;16:1502217. doi: 10.3389/fpsyt.2025.1502217 (PMC11893548; doi:10.3389/fpsyt.2025.1502217)
Supplement: Supplementary file 1 [file DataSheet1.zip › Script/create_delta_matrix.m]

%The create_delta_matrix function computes a transition probability matrix 
% for each participant, forming the basis for a Markov Chain model. 
% It combines the mean values of transitions and state traits, normalizing them 
% for each state to generate a 16-element matrix (4 states × 4 transitions).
function delta_matrix = create_delta_matrix(mean_transition, mean_self_transition)
    % Combine transition means and state trait means
    all_means = [mean_transition, mean_self_transition];
    
    % Initialize matrices
    num_participants = size(mean_transition, 1);
    delta_matrix = zeros(num_participants, 16); % 16 elements for Markov matrix
    den_matrix = zeros(num_participants, 4);   % 4 states (A, B, C, D)
    
    % Calculate denominators and delta_matrix
    for i = 1:num_participants
        % Denominators for each state
        den_matrix(i, 1) = sum(all_means(i, [1, 13, 5, 9]));  % State A
        den_matrix(i, 2) = sum(all_means(i, [14, 2, 11, 7])); % State B
        den_matrix(i, 3) = sum(all_means(i, [3, 6, 12, 15])); % State C
        den_matrix(i, 4) = sum(all_means(i, [10, 8, 4, 16])); % State D

        % Calculate transition probabilities
        delta_matrix(i, 1) = all_means(i, 13) / den_matrix(i, 1); % AA
        delta_matrix(i, 2) = all_means(i, 1) / den_matrix(i, 1);  % AB
        delta_matrix(i, 3) = all_means(i, 5) / den_matrix(i, 1);  % AC
        delta_matrix(i, 4) = all_means(i, 9) / den_matrix(i, 1);  % AD
        delta_matrix(i, 5) = all_means(i, 2) / den_matrix(i, 2);  % BA
        delta_matrix(i, 6) = all_means(i, 14) / den_matrix(i, 2); % BB
        delta_matrix(i, 7) = all_means(i, 11) / den_matrix(i, 2); % BC
        delta_matrix(i, 8) = all_means(i, 7) / den_matrix(i, 2);  % BD
        delta_matrix(i, 9) = all_means(i, 6) / den_matrix(i, 3);  % CA
        delta_matrix(i, 10) = all_means(i, 12) / den_matrix(i, 3); % CB
        delta_matrix(i, 11) = all_means(i, 15) / den_matrix(i, 3); % CC
        delta_matrix(i, 12) = all_means(i, 3) / den_matrix(i, 3);  % CD
        delta_matrix(i, 13) = all_means(i, 10) / den_matrix(i, 4); % DA
        delta_matrix(i, 14) = all_means(i, 8) / den_matrix(i, 4);  % DB
        delta_matrix(i, 15) = all_means(i, 4) / den_matrix(i, 4);  % DC
        delta_matrix(i, 16) = all_means(i, 16) / den_matrix(i, 4); % DD
    end
end
