# Supplementary material for: A stochastic model for affect dynamics: methodological insights from heart rate variability in an illustrative case of Anorexia Nervosa
Source: Front Psychiatry. 2025 Feb 25;16:1502217. doi: 10.3389/fpsyt.2025.1502217 (PMC11893548; doi:10.3389/fpsyt.2025.1502217)
Supplement: Supplementary file 1 [file DataSheet1.zip › Script/create_markov_matrices.m]

%The create_markov_matrices function generates 4x4 Markov transition matrices 
% for each participant from a given delta_matrix. This step is crucial for 
% structuring the participant-specific transition probabilities
% into matrices suitable for Markov Chain analysis.
function matrix_cell = create_markov_matrices(delta_matrix)
    % Generate 4x4 matrices from delta_matrix
    num_participants = size(delta_matrix, 1); % Number of participants
    matrix_cell = cell(num_participants, 1);  % Initialize cell array for 4x4 matrices
    maps_column = [1, 2, 3, 4; 5, 6, 7, 8; 9, 10, 11, 12; 13, 14, 15, 16]; % Mapping for 4x4 structure

    % Create 4x4 matrices for each participant
    for i = 1:num_participants
        % Reshape the participant's row into a 4x4 matrix
        matrix_cell{i} = reshape(delta_matrix(i, maps_column), 4, 4);
    end
end
