# Supplementary material for: A stochastic model for affect dynamics: methodological insights from heart rate variability in an illustrative case of Anorexia Nervosa
Source: Front Psychiatry. 2025 Feb 25;16:1502217. doi: 10.3389/fpsyt.2025.1502217 (PMC11893548; doi:10.3389/fpsyt.2025.1502217)
Supplement: Supplementary file 1 [file DataSheet1.zip › Script/create_self_transition.m]

%The select_first script identifies the first occurrence of each state (1, 2, 3, 4) 
% for each participant from a given state matrix and extracts the corresponding 
% time intervals. The intervals are calculated using a time conversion factor (e.g., 5 seconds) and stored in four matrices: A, B, C, and D, representing the time segments for each state.
function [A, B, C, D] = create_self_transition(matrix, params)
    % Time conversion factor (e.g., 5 seconds)
    params.time_conversion = 5;

    % Initialize matrices A, B, C, D
    A = zeros(params.num_participants, 2);
    B = zeros(params.num_participants, 2);
    C = zeros(params.num_participants, 2);
    D = zeros(params.num_participants, 2);

    % Iterate through participants
    for row = 1:params.num_participants
        % Find the first block for each state
        for column = 1:size(matrix, 2)
            if matrix(row, column) == 1 && all(A(row, :) == 0)
                A(row, 1) = params.time_conversion * (column - 1);
                A(row, 2) = params.time_conversion * column;
            elseif matrix(row, column) == 2 && all(B(row, :) == 0)
                B(row, 1) = params.time_conversion * (column - 1);
                B(row, 2) = params.time_conversion * column;
            elseif matrix(row, column) == 3 && all(C(row, :) == 0)
                C(row, 1) = params.time_conversion * (column - 1);
                C(row, 2) = params.time_conversion * column;
            elseif matrix(row, column) == 4 && all(D(row, :) == 0)
                D(row, 1) = params.time_conversion * (column - 1);
                D(row, 2) = params.time_conversion * column;
            end

            % Exit the inner loop if all blocks are found
            if all(A(row, :) ~= 0) && all(B(row, :) ~= 0) && ...
               all(C(row, :) ~= 0) && all(D(row, :) ~= 0)
                break;
            end
        end
    end

    % Display warnings for empty blocks
    if all(A(:) == 0)
        warning('Block A is empty. No state 1 found.');
    end
    if all(B(:) == 0)
        warning('Block B is empty. No state 2 found.');
    end
    if all(C(:) == 0)
        warning('Block C is empty. No state 3 found.');
    end
    if all(D(:) == 0)
        warning('Block D is empty. No state 4 found.');
    end
end
