# Supplementary material for: A stochastic model for affect dynamics: methodological insights from heart rate variability in an illustrative case of Anorexia Nervosa
Source: Front Psychiatry. 2025 Feb 25;16:1502217. doi: 10.3389/fpsyt.2025.1502217 (PMC11893548; doi:10.3389/fpsyt.2025.1502217)
Supplement: Supplementary file 1 [file DataSheet1.zip › Script/create_transition_matrix.m]

%The create_transition_matrix algorithm identifies and extracts transitions between different states 
% (e.g., state 1 to state 2, state 3 to state 4, etc.) for a group of participants 
% based on a given state matrix. The transitions are calculated in terms of 
% time intervals using a defined time conversion factor (e.g., 10 seconds per step) 
% and stored in corresponding matrices for each type of state transition.
function Seq = create_transition_matrix(matrix, params)
    % Get the dimensions of the matrix
    params.num_participants = size(matrix, 1);
    columns = size(matrix, 2);

    % Initialize empty sequences
    AB = []; BA = []; CD = []; DC = [];
    AC = []; CA = []; BD = []; DB = [];
    AD = []; DA = []; BC = []; CB = [];

    % Populate transitions
    for row = 1:params.num_participants
        for column = 1:columns-1
            % Transitions between states
            if matrix(row,column) == 1 && matrix(row,column+1) == 2
                AB = [AB; params.time_conversion_trans * (column-1), params.time_conversion_trans * (column+1)];
            elseif matrix(row,column) == 2 && matrix(row,column+1) == 1
                BA = [BA; params.time_conversion_trans * (column-1), params.time_conversion_trans * (column+1)];
            elseif matrix(row,column) == 3 && matrix(row,column+1) == 4
                CD = [CD; params.time_conversion_trans * (column-1), params.time_conversion_trans * (column+1)];
            elseif matrix(row,column) == 4 && matrix(row,column+1) == 3
                DC = [DC; params.time_conversion_trans * (column-1), params.time_conversion_trans * (column+1)];
            elseif matrix(row,column) == 1 && matrix(row,column+1) == 3
                AC = [AC; params.time_conversion_trans * (column-1), params.time_conversion_trans * (column+1)];
            elseif matrix(row,column) == 3 && matrix(row,column+1) == 1
                CA = [CA; params.time_conversion_trans * (column-1), params.time_conversion_trans * (column+1)];
            elseif matrix(row,column) == 2 && matrix(row,column+1) == 4
                BD = [BD; params.time_conversion_trans * (column-1), params.time_conversion_trans * (column+1)];
            elseif matrix(row,column) == 4 && matrix(row,column+1) == 2
                DB = [DB; params.time_conversion_trans * (column-1), params.time_conversion_trans * (column+1)];
            elseif matrix(row,column) == 1 && matrix(row,column+1) == 4
                AD = [AD; params.time_conversion_trans * (column-1), params.time_conversion_trans * (column+1)];
            elseif matrix(row,column) == 4 && matrix(row,column+1) == 1
                DA = [DA; params.time_conversion_trans * (column-1), params.time_conversion_trans * (column+1)];
            elseif matrix(row,column) == 2 && matrix(row,column+1) == 3
                BC = [BC; params.time_conversion_trans * (column-1), params.time_conversion_trans * (column+1)];
            elseif matrix(row,column) == 3 && matrix(row,column+1) == 2
                CB = [CB; params.time_conversion_trans * (column-1), params.time_conversion_trans * (column+1)];
            end
        end
    end

    % Group all transitions
    Seq = {AB, BA, CD, DC, AC, CA, BD, DB, AD, DA, BC, CB};

    % Print warnings for empty sequences
    for j = 1:length(Seq)
        if isempty(Seq{j})
            warning(['Seq{', num2str(j), '} is empty. No transitions found.']);
        end
    end
end
