# Supplementary material for: A stochastic model for affect dynamics: methodological insights from heart rate variability in an illustrative case of Anorexia Nervosa
Source: Front Psychiatry. 2025 Feb 25;16:1502217. doi: 10.3389/fpsyt.2025.1502217 (PMC11893548; doi:10.3389/fpsyt.2025.1502217)
Supplement: Supplementary file 1 [file DataSheet1.zip › Script/cut_self_transition.m]

function ABCD = cut_self_transition(general_block, Participants, params)
    % `general_block`: Cell array containing blocks (A, B, C, D, etc.)
    % `Participants`: Data for all participants
    % `s`: Sampling rate
    num_participants = size(Participants, 1); % Number of participants
    num_blocks = length(general_block);       % Number of blocks
    ABCD = cell(num_participants, num_blocks); % Initialize the output cell array

    % Iterate through participants and blocks
    for i = 1:num_participants
        for j = 1:num_blocks
            % Get the current block for the participant
            current_block = general_block{j};

            % Calculate the onset and offset indices
            onset = (current_block(i, 1) * params.s) + 1;
            offset = current_block(i, 2) * params.s;

            % Extract the corresponding data segment from the participant's epoch
            ABCD{i, j} = Participants{i, 3}(onset:offset, :);
        end
    end
end
