# Supplementary material for: A stochastic model for affect dynamics: methodological insights from heart rate variability in an illustrative case of Anorexia Nervosa
Source: Front Psychiatry. 2025 Feb 25;16:1502217. doi: 10.3389/fpsyt.2025.1502217 (PMC11893548; doi:10.3389/fpsyt.2025.1502217)
Supplement: Supplementary file 1 [file DataSheet1.zip › Script/cut_transition.m]

%The join_blocks function combines data segments corresponding to transitions into a unified cell array structure (transition_matrix).
% It works by mapping pre-defined transitions (stored in Seq) to the actual data for each participant, 
% extracting the relevant time intervals for further analysis.
function transition_matrix = cut_transition(Seq,params, Participants)
    for i = 1:params.num_participants
        for j = 1:12
            % Calculate the onset and offset indices for each transition
            onset = (Seq{j}(i,1) * params.s)+1; % Start index of the segment
            offset = Seq{j}(i,2) * params.s; % End index of the segment
            % Extract the corresponding data block for the transition
            transition_matrix{i,j} = Participants{i,3}(onset:offset, :);
        end
    end
end
