# Supplementary material for: A stochastic model for affect dynamics: methodological insights from heart rate variability in an illustrative case of Anorexia Nervosa
Source: Front Psychiatry. 2025 Feb 25;16:1502217. doi: 10.3389/fpsyt.2025.1502217 (PMC11893548; doi:10.3389/fpsyt.2025.1502217)
Supplement: Supplementary file 1 [file DataSheet1.zip › Script/epoch.m]

%This script, epoch, divides the data of each participant into three distinct phases: baseline pre-epoch, epoch, and baseline post-epoch.
function Participants = epoch(Participants, params)
    params.num_participants = size(Participants, 1);
    for i = 1:params.num_participants
        bas_pre_start = params.bas_pre_start * params.s;
        bas_pre_end = (params.bas_pre_end * params.s)-1;
        epoca_start = params.epoca_start * params.s;
        epoca_end = (params.epoca_end * params.s)-1;
        bas_post_start = params.bas_post_start * params.s;
        bas_post_end = length(Participants{i,1});

        if length(Participants{i,1}) < bas_post_start
            warning(['Participant ', num2str(i), ' has insufficient data.']);
            continue;
        end

        Participants{i,2} = Participants{i,1}(bas_pre_start:bas_pre_end, :);
        Participants{i,3} = Participants{i,1}(epoca_start:epoca_end, :);
        Participants{i,4} = Participants{i,1}(bas_post_start:bas_post_end, :);
    end
end
