# Supplementary material for: A stochastic model for affect dynamics: methodological insights from heart rate variability in an illustrative case of Anorexia Nervosa
Source: Front Psychiatry. 2025 Feb 25;16:1502217. doi: 10.3389/fpsyt.2025.1502217 (PMC11893548; doi:10.3389/fpsyt.2025.1502217)
Supplement: Supplementary file 1 [file DataSheet1.zip › Script/extract_self_transition.m]

%The extract_state_traits function isolates specific windows representing state traits (self-related characteristics) from a dataset (transition_matrix) and calculates the 
% mean values for a specified column of interest (e.g., physiological data like GSR).
function [self_transition, mean_self_transition] = extract_self_transition(transition_matrix, params)
    num_participants = size(transition_matrix, 1); % Number of participants
    num_transitions = size(transition_matrix, 2); % Number of transitions
    
    self_transition = cell(num_participants, num_transitions); % Initialize state trait cell array
    mean_self_transition = zeros(num_participants, num_transitions); % Initialize matrix for mean values
    
    % Iterate over participants and transitions
    for j = 1:num_transitions
        for i = 1:num_participants
            % Skip if no data for the participant
            if isempty(transition_matrix{i, j})
                continue;
            end
            
            % Extract the self-transition window
            self_transition{i, j} = transition_matrix{i, j}((params.on_self_transition * params.s) + 1:(params.off_self_transition * params.s), :);
            
            % Compute the mean for the specified column
            mean_self_transition(i, j) = mean(self_transition{i, j}(:, params.column));
        end
    end
end
