# Supplementary material for: A stochastic model for affect dynamics: methodological insights from heart rate variability in an illustrative case of Anorexia Nervosa
Source: Front Psychiatry. 2025 Feb 25;16:1502217. doi: 10.3389/fpsyt.2025.1502217 (PMC11893548; doi:10.3389/fpsyt.2025.1502217)
Supplement: Supplementary file 1 [file DataSheet1.zip › Script/Main_process.m]

%Simulate 45 participants
params.num_participants = 45;
Participants = cell(params.num_participants, 1);
for i = 1:params.num_participants
    Participants{i,1} = rand(randi([2000000, 3000000]), 1); % casual sampling
end
%import
% Epoch (epoch.m)
params.bas_pre_start = 10; %(starting of baseline after 10 second of fixation cross)
params.bas_pre_end = 130; %end of baseline
params.epoca_start = 130; %start of experiment (block of images)
params.epoca_end = 1690; %end of experiment, total duration of experiment 26 minutes (1560 seconds)
params.bas_post_start = 1690;%baseline post experiment
params.s = 1024; % Sampling frequency
%Extract transition and self-transition block
params.time_conversion = 120;
% Select diagonal element and extra diagonal (self-transition in Markov chain)
params.on_transition = 105; % Onset for transitions
params.off_transition = 135; % Offset for transitions
params.on_self_transition = 1; % Onset for state traits
params.off_self_transition = 30; % Offset for state traits
params.column = 1; % Column to analyze (example: 5 for GSR)

% Calling the main function
Participants = process_data(Participants, matrix, params);

% Results visualization
disp('Processed Data:');
disp(Participants);

disp('Markov Transition Matrices:');
disp(matrix_cell);

disp('Steady-State Probabilities:');
disp(steady_ss);
