# Supplementary material for: A stochastic model for affect dynamics: methodological insights from heart rate variability in an illustrative case of Anorexia Nervosa
Source: Front Psychiatry. 2025 Feb 25;16:1502217. doi: 10.3389/fpsyt.2025.1502217 (PMC11893548; doi:10.3389/fpsyt.2025.1502217)
Supplement: Supplementary file 1 [file DataSheet1.zip › Script/matrix.csv]

1	2	3	4	2	1	3	2	4	3	1	4	1
2	1	4	3	1	2	4	1	3	4	2	3	2
1	3	2	4	3	1	2	3	4	2	1	4	1
3	1	4	3	2	4	1	3	4	2	1	2	3
3	4	1	2	4	3	1	4	2	1	3	2	3
4	3	2	4	1	3	4	2	3	1	2	1	4
2	4	1	3	4	2	1	4	3	1	2	3	2
4	2	3	4	1	3	2	1	4	3	1	2	4
1	4	3	1	2	4	1	3	4	2	3	2	1
4	1	3	4	2	1	2	3	1	4	3	2	4
3	1	4	3	2	4	1	3	4	2	1	2	3
3	2	4	3	1	2	3	4	2	1	4	1	3
1	4	2	1	3	4	1	2	4	3	2	3	1
2	3	1	2	4	3	2	1	3	4	1	4	2
3	2	1	3	4	2	3	1	2	4	1	4	3
4	1	3	2	4	3	1	2	3	4	2	1	4
4	1	2	4	3	2	1	3	4	2	3	1	4
2	3	4	1	3	2	4	3	1	2	1	4	2
1	4	3	2	4	1	3	4	2	1	2	3	1
3	2	4	1	3	4	2	1	4	3	1	2	3
4	1	2	4	3	2	1	3	4	2	3	1	4
3	2	4	3	1	2	3	4	2	1	4	1	3
1	4	2	1	3	4	1	2	4	3	2	3	1
2	3	1	2	4	3	2	1	3	4	1	4	2
3	2	1	3	4	2	3	1	2	4	1	4	3
4	1	2	4	3	2	1	3	4	2	3	1	4
2	3	1	2	4	3	2	1	3	4	1	4	2
4	1	2	3	4	2	1	3	2	4	3	1	4
1	4	2	3	4	1	3	2	4	3	1	2	1
1	3	4	1	2	4	3	1	4	2	3	2	1
2	1	3	2	4	3	1	4	2	3	4	1	2
3	2	1	4	2	3	1	2	4	1	3	4	3
1	2	4	3	2	1	4	2	3	4	1	3	1
2	3	1	4	2	1	3	4	1	2	4	3	2
3	1	2	3	4	2	1	4	3	2	4	1	3
3	4	2	3	1	2	4	1	3	2	1	4	3
4	3	1	4	2	3	4	1	3	2	1	2	3
2	4	3	1	4	2	3	4	1	3	2	1	2
4	2	1	4	3	2	4	1	2	3	1	3	4
1	2	4	1	3	4	2	3	1	4	3	2	1
1	2	4	1	3	4	2	3	1	4	3	2	1
2	1	4	2	3	4	1	3	2	4	3	1	2
2	4	3	1	4	2	3	4	1	3	2	1	2
4	2	1	4	3	2	4	1	2	3	1	3	4
