# Supplementary material for: A stochastic model for affect dynamics: methodological insights from heart rate variability in an illustrative case of Anorexia Nervosa
Source: Front Psychiatry. 2025 Feb 25;16:1502217. doi: 10.3389/fpsyt.2025.1502217 (PMC11893548; doi:10.3389/fpsyt.2025.1502217)
Supplement: Supplementary file 1 [file DataSheet1.zip › Script/process_data.m]

function Participants = process_data(Participants, matrix, params)
    % Step 1: Epoch division
    Participants = epoch(Participants, params);

    % Step 2: Create transition matrices (sequences)
    Seq = create_transition_matrix(matrix, params);

    % Step 3: Select the first blocks A, B, C, D
    [A, B, C, D] = create_self_transition(matrix, params);

    % Step 4: Creates blocks from the first states A, B, C, D and cut
    % self-transition from the data
    general_block = {A, B, C, D}; % Group the blocks
    ABCD = cut_self_transition(general_block, Participants, params);

    % Step 5: Merges blocks into a cell with cutting time
    transition_matrix = cut_transition(Seq,params, Participants);

    % Step 6: Extract the transition and calculate mean
    [transition, mean_transition] = extract_transitions(transition_matrix, params);

    % Step 7: Extract the the self_transition and calculate the mean

    [self_transition, mean_self_transition] = extract_self_transition(transition_matrix, params);

    % Step 8: Create delta matrix (model for MArkov chain)
    delta_matrix = create_delta_matrix(mean_transition, mean_self_transition);
    % Step 9: Creation of Markov 4x4
    matrix_cell = create_markov_matrices(delta_matrix);

    % Step 10: Calculation of steady state
    steady_ss = calculate_steady_states(matrix_cell);

    % Save results in a mat file
    save('results.mat', 'Participants', 'Seq', 'matrix_cell', 'steady_ss', 'transition', 'self_transition', 'mean_transition', 'mean_self_transition');
    disp('Data processing complete.');
end
